# Supplementary material for: Identification of key genes affecting intramuscular fat deposition in pigs using machine learning models
Source: Front Genet. 2025 Jan 6;15:1503148. doi: 10.3389/fgene.2024.1503148 (PMC11743517; doi:10.3389/fgene.2024.1503148)
Supplement: Supplementary file 6 [file Table4.XLSX]

## Sheet: SVM-RFE
sample	PLA2G6	RAC3	GFM2	TM6SF1	ZXDC	NFKBIA	TINF2	AKT1S1	MMEL1	ZBTB48	DHRS3	C1QA	NT5C1A	SMPDL3A	B2M	TUBGCP4	CILP	SMAD3	TMC1	ANGPTL2	DYNC2I2	FBXW5	STYXL2	MPZ	AHCYL1	NSFL1C	CHMP4B	CTSZ	SUN1	NDUFAF7	RHOF	WSB2	COQ5	SMTN	ANXA11	HABP2	RAB3GAP2	NUDT2	EIF1B	CXCR6	CCDC39	APP	RPS4X	AMOT	BGN	EIF3M	MIDN	COL5A3	CCNH
H01	5.80292	2.38391	4.94957	4.3395	13.7181	5.33227	9.69334	17.1672	13.7792	17.5687	-3.06332	3.4183	16.4875	0.623278	22.166	5.58428	5.80719	8.63148	2.29281	6.40338	9.98133	10.7495	17.2579	2.3417	1.54154	8.84781	18.407	15.5597	28.6668	13.7295	9.124	29.0581	10.5758	11.1988	8.87503	358.911	9.01325	2.79699	12.0346	8.37542	8.78129	17.0735	94.0069	18.1698	4.0397	6.86836	3.80498	4.54419	7.55857
H02	7.07789	6.37457	5.27289	8.55107	14.0485	8.42335	11.088	14.9847	10.643	17.2513	16.6951	4.11405	23.1689	2.30098	9.88544	6.92795	13.044	6.06398	2.32098	5.20849	10.4792	13.5162	23.589	5.21083	4.45179	12.5271	21.3326	15.6891	29.6841	11.2701	8.78152	34.6416	10.8953	14.8407	17.8822	323.458	11.2543	3.27132	16.396	8.60046	9.4015	19.7732	105.145	16.5994	6.80615	4.79821	8.21879	6.74564	8.08124
H03	8.47029	3.65466	4.01604	5.13511	14.8339	12.8512	10.0407	15.225	10.9683	18.7131	20.0031	2.58584	10.6406	1.21761	9.50923	5.76615	27.28	4.74623	2.33822	16.0255	10.3659	8.46686	19.1291	4.87423	12.555	19.5171	41.772	12.6868	30.7303	11.4785	7.62884	24.0792	6.87359	7.78194	16.5701	342.539	13.0286	3.53686	26.0259	8.69986	9.10566	17.2149	123.756	15.5291	4.06909	6.95464	11.3135	4.95249	9.33537
H04	6.24847	4.49297	3.33764	5.35738	15.9646	9.25709	9.7783	25.9123	10.9119	16.4518	11.4022	2.20861	12.6222	3.99037	5.07766	5.41376	24.9159	8.39642	2.75462	7.18925	10.1944	13.2787	19.3611	3.2369	16.2424	10.1163	26.751	9.46465	33.1599	10.8982	7.2279	33.0588	6.13985	5.81396	16.0617	283.494	12.3838	5.51192	10.5579	7.95163	7.74817	15.233	96.5679	19.2337	5.60369	3.81773	8.31837	4.84991	6.59228
H05	6.55013	7.68461	4.92685	9.14396	11.8376	7.3694	9.58832	15.2663	14.0667	16.7674	11.0074	6.03451	13.8192	1.52691	18.2921	5.58025	19.2141	4.05785	1.67467	6.13535	10.6325	8.45685	15.7013	6.0158	7.36776	6.9993	22.605	14.3287	23.3236	10.9755	7.32733	15.7631	7.36356	11.3078	13.4352	279.334	7.97682	6.04616	17.3827	7.56379	8.60365	16.6372	146.153	13.7983	8.4664	9.13192	3.79375	5.59869	7.67559
H06	8.71853	6.70791	2.40555	7.28513	11.055	10.5905	10.2854	16.2152	18.8968	14.9047	10.7487	3.90274	9.65683	0	10.0863	7.29499	11.8765	4.27279	1.00174	5.98546	11.2757	9.00678	19.7716	3.13404	8.57356	10.889	29.9635	12.5011	16.3177	14.5605	10.9967	26.3966	8.58269	8.44652	13.2883	260.638	6.96307	5.619	17.2709	6.46669	4.38759	12.2283	134.323	14.8925	7.27651	7.10433	6.74673	4.57442	6.83111
H07	4.28512	7.44692	5.98016	10.6973	11.0125	10.5905	12.4449	19.1207	25.16	10.5488	11.6226	4.64698	9.81203	0	10.1545	8.79994	11.8765	6.24045	0.835231	6.13626	16.0588	9.00678	18.85	3.36083	8.14635	11.5027	28.3057	12.5011	14.1874	10.5738	11.4418	26.6325	6.69401	7.9049	12.9232	187.046	10.141	7.20784	17.2709	4.15707	7.67161	13.1341	129.686	13.8841	9.26687	7.10433	6.74673	4.49512	10.2893
H08	4.08454	4.43892	6.91881	9.4125	15.6707	10.5905	13.9368	14.6228	12.0886	12.4199	12.4058	3.90274	9.78797	0	10.0795	8.24021	12.0766	5.02513	1.53311	5.64342	17.7135	9.42652	18.778	2.68268	8.14635	10.889	31.0908	13.3075	16.0578	15.8794	8.81147	18.866	9.79647	7.08912	14.3101	-50.2213	8.73394	7.58817	17.2709	5.26051	16.6169	13.6597	132.002	13.0324	7.27651	7.10433	6.74673	4.70975	10.2406
H09	4.5489	5.50686	2.62476	8.71256	16.9255	10.6027	10.7613	18.921	11.2973	20.2344	18.4172	6.18977	10.8483	0.272049	10.044	7.84338	14.0258	5.06057	4.43446	6.3759	10.3285	8.39586	20.4328	2.84056	8.88292	8.54039	35.1532	14.778	36.8982	15.1228	6.70808	23.5235	6.7514	8.62644	16.0815	216.915	9.75278	6.17559	18.572	3.59535	15.7775	12.4469	131.402	15.0429	10.5093	6.52351	6.2749	4.20704	9.91372
H10	3.23589	9.55594	4.17565	6.76164	17.6971	12.9797	20.521	18.5895	18.1241	16.64	10.515	3.06853	11.6808	0.215512	9.71781	9.52538	11.1918	5.08041	0.938909	4.55464	12.4801	11.1394	17.4525	2.09855	8.57359	9.01727	21.5865	11.8576	27.7601	9.98851	13.6165	16.3094	3.72292	7.68467	10.9502	316.971	13.1544	9.13561	16.9487	10.8719	9.38145	12.5297	132.31	13.0552	6.12515	8.82022	3.84883	3.84583	9.4887
H11	5.20948	3.70972	5.15671	10.483	10.4659	5.8266	9.39928	11.1334	14.579	8.6053	18.2831	9.78041	9.36179	0	13.311	8.59893	13.3691	9.34598	0.210853	10.3765	11.7568	9.93039	29.3201	4.07755	8.88337	14.2753	24.2775	-0.230373	10.6971	9.52046	13.505	22.1472	6.84703	13.5751	12.127	345.447	11.6869	4.16872	15.884	4.64767	11.6149	16.1519	137.339	13.8548	16.1652	7.81663	7.34699	6.64395	9.43757
H12	1.66771	8.94287	6.88568	9.43377	15.2305	7.62334	12.9383	14.2106	21.2663	22.7397	19.8865	4.09611	10.4459	0	10.0451	7.31439	20.1999	4.18311	1.95798	6.15436	18.2338	8.96445	14.922	2.09855	9.40211	7.98637	30.9073	19.3425	14.134	12.6315	10.072	23.5282	8.85445	12.3445	11.914	113.173	12.4606	7.31816	17.1881	3.59954	16.5615	16.4523	129.153	9.44716	10.687	6.12417	3.91364	6.12123	9.45853
H13	9.16058	7.39032	3.96339	7.89929	12.4242	8.72487	14.6379	16.1683	3.39301	16.1007	8.48326	5.73602	7.78117	2.9013	10.1484	4.85379	10.0366	7.07862	4.62999	2.74028	12.7356	8.17106	14.3666	2.79677	8.04629	12.3972	35.6301	17.1281	54.9214	12.7829	10.5968	26.2953	7.87401	6.37019	15.5656	220.455	9.24445	2.71376	24.3154	12.1253	11.181	12.7005	138.723	14.3573	8.17998	7.20765	6.77204	6.30127	8.03728
H14	3.88056	6.40528	2.64206	8.73488	10.108	11.7653	12.9449	19.2497	17.8825	7.68604	8.70735	4.35012	10.0301	0.250873	9.95662	5.98021	15.3059	4.21671	2.32474	3.28974	16.0102	8.03546	15.9297	2.09855	8.74354	10.2163	24.9936	12.9319	34.5178	15.9655	6.20435	20.4508	5.01706	9.80575	12.4386	266.265	12.063	8.19811	18.3628	13.1006	11.9434	12.0277	133.654	15.7674	7.60355	6.10549	6.17961	5.32562	6.62187
H15	10.03	9.45896	7.19586	10.5944	18.4421	13.6434	18.0596	21.1105	28.6307	29.1256	14.1549	7.21458	10.5896	0	12.2705	10.2366	13.3541	8.25996	4.97804	9.52177	15.2822	11.8277	24.9668	3.15598	11.129	13.5467	34.1799	15.8188	28.8441	18.1051	11.38	29.0972	12.3056	11.0149	13.413	506.053	13.7046	12.7391	19.0888	13.5405	15.4146	17.2958	137.385	14.7101	7.2442	9.37835	6.9466	5.55263	12.4144
H16	10.9752	6.68971	5.46921	11.9391	19.8899	12.0444	14.6261	18.6882	20.6095	25.7306	12.6914	6.286	10.1133	0	10.9624	8.38982	13.7071	5.94478	2.90497	8.62299	18.1878	9.28793	23.2165	2.71107	7.87401	11.7422	39.2878	16.7704	31.702	17.1056	16.0678	30.6583	9.0552	9.3106	17.2772	776.884	13.8031	6.28772	17.9943	14.8204	15.8952	14.5044	134.98	14.0646	8.42791	7.42315	7.71115	6.20909	11.3277
H17	5.09308	4.4356	4.06948	7.31717	11.8546	12.068	6.75901	17.0188	12.3984	12.8307	11.5472	3.33312	9.50364	0.030013	9.70084	5.74148	10.6557	4.07663	1.71189	4.7008	6.14515	8.52776	16.567	2.96477	8.4985	10.615	26.3436	12.8458	14.6807	10.7741	6.14775	21.0026	5.86778	6.76137	11.1018	-97.008	7.53335	5.68107	17.9943	2.03524	5.97571	12.2061	130.252	12.375	7.2442	7.28805	6.3616	3.43697	6.52325
H18	7.89163	5.99033	3.65253	7.24959	12.3052	9.5153	11.3877	17.105	11.0132	18.457	14.4695	2.84801	9.94843	0	10.0236	5.23959	10.6305	4.33417	1.5688	5.01317	9.01123	9.79227	16.6268	2.71107	8.64968	10.2368	33.3483	14.0635	19.3764	9.16758	5.62446	25.3053	9.3085	7.94358	13.6704	-113.881	9.04787	4.486	17.9943	1.93767	6.2874	13.6088	131.882	13.461	7.2442	7.14861	6.19501	4.31069	7.29284
H19	2.14532	6.79825	3.97599	6.51043	10.3938	10.5703	7.91111	16.7018	8.68389	8.67852	10.8766	2.50946	9.23141	0	10.4237	5.09562	11.7833	4.27643	-0.568442	4.20643	6.41954	8.73998	18.7002	2.71107	7.30543	11.0274	32.9161	11.4015	13.19	8.70402	5.8495	19.7552	4.40478	5.01258	12.2988	428.773	8.1841	3.53959	18.6082	6.03106	6.1298	12.3235	130.174	12.2618	7.2442	6.75298	6.17929	4.66828	6.58198
H20	5.88386	4.7142	5.42277	5.69	8.51657	10.1723	10.7535	16.6726	6.71804	13.833	12.0709	5.85184	9.53568	0.0285592	9.5027	4.1356	10.9216	4.44024	0.204986	3.70995	4.49829	8.06277	14.3639	2.95248	8.05961	10.341	27.6461	10.4542	12.0275	10.0537	4.71854	16.7255	4.0304	5.62208	11.3703	501.499	7.69027	3.50543	17.9943	4.27034	6.319	11.4623	132.305	13.6236	7.59903	7.76008	7.19771	3.95813	7.02576
H21	6.41408	6.69426	3.5524	7.81528	13.0934	5.57114	10.51	18.6139	13.5858	17.2449	1.86365	0.326203	13.4277	2.42509	10.8064	5.82793	9.71684	4.44916	2.53023	4.28516	10.1269	10.7466	16.0091	3.48098	8.89068	9.73564	29.2164	11.8037	27.0526	10.1719	10.1944	29.3908	6.50469	10.5709	9.2931	328.918	10.5235	3.19629	13.5293	8.60392	8.08981	14.6492	90.5816	16.0055	6.71254	3.81218	6.8143	5.44118	5.53831
H22	6.29196	6.75094	4.37779	7.16902	14.6347	6.66389	10.2327	12.445	14.8301	19.2697	22.237	4.48231	8.10547	6.79771	3.22646	5.65563	17.3222	4.93384	2.38495	7.93618	11.1366	6.96707	25.1904	4.43325	14.8772	7.40863	31.4774	11.558	28.6843	12.2691	6.65713	19.5137	1.97344	9.66408	13.8958	303.27	10.1577	1.9195	17.4916	8.4693	9.51691	18.6923	139.384	20.7333	19.5319	5.74707	4.7422	7.10743	7.93075
H23	6.93954	8.33043	5.36246	11.2283	13.7591	11.2379	11.3245	15.5845	12.5151	17.5109	13.9361	8.41341	20.5654	2.50748	16.4128	6.19847	12.0737	7.21546	2.20278	8.96256	11.2999	13.3272	12.5194	12.3357	12.2384	7.41333	22.5232	20.9028	29.2004	12.9099	11.2743	19.7105	8.77605	15.3	10.5976	315.566	10.7167	5.06795	12.0897	8.31339	9.36963	22.0176	106.934	13.8958	13.4981	4.97686	5.54833	9.14775	8.17762
H24	7.13743	6.45026	3.63238	6.94899	13.1256	10.381	9.06929	15.7589	13.5615	16.3734	7.08209	5.27977	7.42987	1.72676	11.366	5.57487	26.0466	3.97798	1.576	9.23132	10.3635	7.04524	18.8338	2.75103	14.1003	9.09574	29.3422	11.018	29.3057	11.6793	6.89296	16.2704	4.45809	7.73726	10.7976	303.438	8.55393	4.7453	12.8981	8.52176	8.76029	16.3335	145.79	13.9788	6.18115	5.56421	5.04283	6.24104	8.57329
H25	5.84338	10.0618	4.0241	8.72276	15.3785	20.7084	10.1815	16.983	11.6493	18.3905	31.2915	2.44175	8.21813	1.05478	13.9417	6.04191	16.1555	8.57866	2.40483	7.26627	10.4603	12.9138	16.1856	0.891792	15.1673	9.85102	32.5839	13.2582	28.8984	9.77439	7.75548	19.6623	6.71262	3.46035	10.8321	297.422	9.81464	7.51728	14.6073	8.35471	9.23526	9.47799	188.07	11.0035	4.97178	10.4691	2.01964	2.33873	8.93413
H26	3.6892	6.12032	5.36325	7.68808	12.0678	7.48214	11.0218	19.335	12.6601	17.8262	19.5079	4.06331	10.5858	1.29351	9.3471	6.41774	4.44548	7.81555	2.28178	2.19737	11.1723	13.1024	17.1874	3.13291	10.5552	8.33185	31.1526	20.5618	28.1608	14.1623	8.41438	34.1981	11.8506	7.05505	17.0765	304.974	10.8394	7.70514	14.5389	8.56754	8.92657	14.1029	116.293	21.8989	9.98628	7.41734	1.90118	5.10476	8.29613
H27	4.43977	6.42456	3.94142	8.98538	18.9358	10.2786	11.7671	17.8675	20.5135	29.435	12.0125	4.3116	9.8245	0.074751	10.21	8.18616	12.2102	5.70391	1.84224	5.05672	13.5427	9.31487	19.0711	2.94812	8.4892	11.2079	30.8788	13.3226	35.4607	13.6566	12.2718	26.3148	3.58081	7.63006	12.4189	374.315	12.3905	7.10598	17.3885	12.4102	10.8776	13.1721	132.531	13.6128	7.55776	7.33553	6.66861	4.3424	10.7287
H28	3.48891	10.7955	3.41469	9.51076	9.58172	10.646	11.622	18.4036	11.4148	28.2785	11.3062	4.02088	9.7339	0	10.2615	6.57205	11.834	7.43747	1.47186	8.52749	22.0294	9.75903	19.0041	2.68351	8.36379	11.2079	30.4289	14.1786	20.949	16.3752	10.1601	25.7446	11.8453	8.36461	14.7568	182.045	14.1876	9.82024	18.5979	23.2505	14.78	13.1595	132.112	14.921	7.92079	7.33553	7.19397	4.67548	11.0554
H29	4.19384	4.90233	4.44145	7.03173	9.13943	10.5273	12.3707	18.1196	23.1012	9.41751	10.9892	4.02088	9.96188	0	9.9918	5.9769	11.6669	4.66489	0.179007	3.88968	9.91144	9.12299	19.9124	2.68351	8.36379	11.3588	31.184	14.2071	4.81476	7.67006	10.2069	22.4379	4.64739	11.4829	10.3923	486.383	8.42542	4.07684	17.7979	3.09407	5.2505	13.442	132.902	13.6814	7.55776	7.45471	6.78715	4.33189	7.91006
H30	6.60092	7.62544	4.19997	10.0049	9.22309	11.3398	12.5929	18.0562	13.0027	23.9499	14.3469	4.02088	9.7339	0	10.3191	10.1937	13.861	7.78679	0.38096	8.13427	15.6178	9.72343	18.8503	3.3939	8.47602	11.4226	32.8711	12.7717	15.8411	17.0671	8.75998	27.6626	8.87075	11.609	17.0537	331.796	13.7165	5.62749	18.5531	12.3742	18.544	13.9499	132.487	14.5705	7.55776	7.33553	7.17452	4.23947	11.1276
H31	4.76405	6.37214	8.74131	9.84714	21.457	10.864	14.8746	18.3372	14.8075	11.9754	11.9994	4.23614	9.80099	0.0553472	10.3042	7.56466	12.3049	5.06592	2.34342	4.73046	10.4702	9.3721	19.1259	3.46719	8.45664	11.5631	32.0311	12.3256	19.8617	13.4166	10.9104	24.3799	5.82499	8.32022	13.0216	330.453	7.81031	10.0817	18.3521	0.152973	4.33609	13.1259	132.422	13.0634	7.55776	7.33553	6.80814	4.50094	8.53619
H32	5.13116	8.09775	4.33593	6.37834	18.0371	11.8528	10.2003	22.6827	10.5635	18.9849	23.4248	17.8743	5.51367	2.28145	16.8759	5.70296	25.1636	5.89377	3.28688	11.189	11.508	10.7478	13.7096	3.37604	11.9901	9.25227	30.728	51.0325	25.1309	9.84124	6.76075	23.8773	4.8361	6.44702	16.1865	247.404	7.73936	7.89816	11.2216	9.14522	7.30406	23.7493	180.876	11.932	20.0099	5.54803	5.78701	4.17368	5.57452
H33	4.57955	9.98372	2.83904	5.71536	15.3743	5.30852	9.43639	22.7131	19.5081	16.8918	17.1466	22.7551	6.8649	0.395124	18.1887	5.07199	20.8144	7.8766	1.95549	17.3923	12.1566	13.1935	19.3751	8.44456	4.43501	8.2811	29.4433	25.3233	23.6319	7.93901	5.99917	23.3058	4.74211	12.0697	19.1877	254.425	4.99656	7.849	10.3616	7.90402	6.57783	21.6258	99.7619	7.34074	22.0801	1.83603	4.98975	7.51925	4.49587
H34	5.96673	4.60831	4.62551	7.6909	13.7232	6.46144	10.5771	16.4867	9.72748	15.1018	13.3665	6.2665	11.1188	2.15702	9.42297	6.08256	5.99434	6.50434	2.40438	5.22805	11.7526	9.65651	15.8228	1.82699	12.9523	7.22709	30.6664	29.6844	31.3118	11.5333	7.32977	32.7882	8.07876	4.93475	15.2293	285.785	10.9594	4.01427	11.4936	9.06304	8.1499	12.241	156.83	19.2469	8.84058	8.21562	1.47177	2.51623	8.70864
H35	6.03341	5.94302	3.30991	6.72888	14.2649	9.91654	9.55922	13.9693	5.56818	16.5402	9.87684	-2.55487	6.23655	3.48286	2.19867	6.41784	0.820474	6.17412	1.68041	-0.516622	8.61801	11.7229	19.1231	1.48747	5.91099	18.9811	40.011	3.55948	21.2297	12.1241	6.79417	37.1632	6.25785	1.51656	8.82087	411.076	11.2362	6.91701	25.0829	9.00246	9.03179	6.4791	137.484	18.5506	1.26474	10.4875	6.42992	2.98972	8.39613
H36	8.72449	1.5336	3.75099	7.17996	15.0865	13.4002	9.33992	17.9838	12.2415	20.6443	9.45907	1.85327	14.445	7.46898	15.2698	5.9713	14.4548	5.54322	2.09122	2.26599	11.3936	10.3934	28.5814	1.97532	5.36533	9.12244	20.0311	9.26931	26.072	12.5184	8.23953	18.1348	6.14141	9.3165	9.74319	437.425	11.893	3.84618	25.8628	8.64875	9.07346	11.7442	117.187	14.725	1.92184	8.10262	7.43613	5.07946	8.39041
H37	5.09159	5.39551	5.54166	5.01069	16.2135	7.61823	10.6489	16.392	11.1366	21.135	20.1422	-0.979095	11.6613	2.65045	9.30561	6.26973	21.1652	5.31274	3.51391	0.978266	9.72778	5.7544	14.162	2.87081	12.6425	10.8268	35.7099	5.41966	29.402	11.0541	10.2671	20.9605	9.9223	9.75442	11.9973	299.823	11.1711	6.97072	22.7389	8.97213	10.3032	12.1787	105.608	17.2711	5.54787	7.5902	3.95302	8.21101	9.1029
L01	5.31532	7.56948	2.30766	9.66412	15.2306	14.2609	10.2287	22.787	11.5224	18.9322	12.0758	4.61185	2.25649	1.16804	9.49852	5.81512	5.59867	3.73011	2.30648	1.18007	10.1655	7.95836	11.4258	-0.539329	13.7537	9.56277	42.1512	14.2461	22.6629	8.96402	6.60509	17.721	5.45909	4.01361	13.9446	303.864	6.55381	9.82099	22.6301	8.39616	7.51812	4.89431	193.458	6.98883	5.8429	9.49654	3.33323	1.0174	5.87877
L02	7.25736	7.55921	3.30941	9.35538	16.8317	12.8255	9.17499	17.6437	14.8091	19.4412	16.8778	5.89827	5.70101	1.36813	4.4422	5.56255	11.8474	4.7424	2.74979	2.9283	11.093	7.34483	26.6197	2.88659	11.0878	12.3601	34.6858	10.637	26.3918	10.0443	7.14956	15.2554	2.43976	4.28785	15.8471	325.44	9.96845	6.14481	13.6018	8.77777	8.08935	13.4933	158.523	9.94738	13.5655	9.70587	8.80373	5.25553	7.77063
L03	5.81908	6.35599	3.73615	7.98964	15.0258	11.1073	10.2723	21.6302	12.8662	18.6484	7.71158	1.96174	6.44946	2.86144	6.83807	5.77681	8.75202	4.14413	2.33942	1.27103	10.6713	7.66315	25.1271	1.34757	7.88554	6.74211	34.6124	7.84433	25.1233	11.3177	7.25098	19.9812	5.15322	4.68495	12.0508	308.385	9.17688	5.24882	20.4833	8.44766	8.3766	9.54603	167.082	18.9178	9.69833	7.71225	4.44377	4.35676	7.49628
L04	7.18695	3.12653	4.03728	6.87986	15.2123	13.1235	10.9224	15.6195	10.1395	17.7629	10.9237	2.4091	13.0071	18.2004	6.08923	6.48876	7.56264	6.35974	2.56038	7.95487	10.1117	6.90686	27.2658	0.219781	9.69867	17.8292	37.8517	11.9356	29.6292	11.8395	8.97461	29.9272	7.05788	6.87136	17.5596	282.229	13.2521	3.7861	15.2946	8.28827	8.1901	17.3999	111.891	20.4667	11.4983	8.16061	13.79	5.04451	8.04346
L05	5.60522	6.43712	2.93626	7.28886	15.1223	14.6876	8.42131	18.672	12.0166	19.0369	12.5881	2.46013	1.91153	12.8019	9.41739	5.13489	1.36643	4.20121	1.9741	0.176778	8.98621	8.60748	24.1353	1.07343	3.58327	11.7827	44.2326	12.1749	18.4942	9.36126	6.06789	19.8315	5.54114	5.8656	10.8184	340.458	7.38712	4.24508	30.3591	7.79636	7.70482	5.17273	182.307	10.3501	2.87092	9.48189	2.25785	2.03935	7.69454
L06	9.08174	5.50215	2.33398	3.82558	18.9331	11.7186	13.3692	22.3834	8.32645	32.3824	13.6734	3.90274	10.1245	0	9.95055	7.5013	13.2894	6.79896	3.19947	5.79297	10.0067	9.00678	20.1718	2.68268	8.50438	11.5736	35.0966	15.3474	46.0296	11.1201	4.889	24.6238	5.01542	7.99921	15.983	998.504	8.79257	6.7079	19.1101	10.0758	13.6807	14.7545	131.006	14.0011	7.27651	8.70667	7.28521	4.5228	8.79701
L07	12.8498	4.35243	3.08583	6.69396	28.0029	10.5905	9.64999	17.8879	19.4594	30.9946	10.7487	3.90274	9.62304	0	10.1923	5.10134	12.6272	4.94776	7.41943	5.32603	6.12788	9.79402	18.6961	2.68268	8.90729	11.6165	33.22	12.5011	54.3038	6.41823	2.74771	22.7823	3.46051	8.05625	13.5735	470.487	13.4783	1.50356	17.2709	17.3104	8.33392	13.839	132.427	12.8725	7.27651	7.10433	6.74673	4.25565	6.87068
L08	3.30312	5.50342	5.1108	7.37294	14.3934	11.3429	4.24892	18.345	9.39773	26.4003	12.0492	4.45654	9.69328	0	10.1023	2.96186	12.8189	4.69662	3.03466	4.79665	7.18218	9.00678	20.8188	2.68268	8.62397	11.3456	32.5032	13.4504	24.6517	11.8526	11.6389	18.0007	6.07578	7.39264	12.9232	309.464	10.8016	2.74388	20.9512	11.376	5.43109	12.9023	134.199	13.6253	7.27651	7.10433	6.74673	4.61204	4.489
L09	8.33528	3.37508	6.63384	5.42742	14.2164	14.742	11.5825	20.3709	3.8393	19.387	10.7136	7.82347	8.89488	0.388049	10.0095	5.43322	13.0719	4.34965	3.39806	6.65509	10.6039	11.3803	19.3116	4.74453	8.06746	17.0582	37.7988	24.2031	41.9079	9.01293	8.83736	25.771	7.51835	4.15936	19.4163	326.808	11.3012	4.51285	19.7182	6.84681	3.82929	13.3944	127.806	19.3791	7.13482	9.06709	5.51646	4.20007	7.37804
L10	11.2984	6.53283	1.6696	3.54215	17.6604	11.5246	6.28937	27.824	19.437	30.0431	15.1466	2.28872	10.5072	0	8.872	4.13663	10.4588	3.23217	6.92801	4.85466	7.96822	11.0313	21.1277	2.91102	8.37462	11.1901	44.3812	12.5698	31.207	7.1174	6.13755	22.893	5.85475	5.55557	15.0444	95.6991	5.78861	6.32827	16.8651	13.6898	4.95655	12.4442	129.446	15.9721	3.15017	8.01274	3.92338	2.39038	4.93369
L11	13.008	2.34275	1.85889	4.83661	5.8993	12.7354	4.2903	13.4452	8.64214	37.9753	2.85598	0.863141	9.01764	0.650361	9.63136	2.19603	7.01851	6.08774	-0.861593	4.704	4.9423	4.67478	25.3983	2.47866	7.67825	12.8293	40.9961	10.1433	-1.2185	5.71721	2.94167	25.9492	4.21371	2.66239	11.1074	1744.93	5.7142	-0.299322	16.802	5.36556	1.44657	10.7404	129.033	9.15042	7.36169	7.86707	20.1776	3.73423	4.03325
L12	7.96258	4.95908	4.25876	7.82539	21.5472	12.8023	10.8197	20.7217	8.14586	18.0889	9.21733	0.0841374	10.2189	0.186868	10.098	6.55526	13.8167	6.12241	3.74038	8.70143	8.38967	12.7291	18.5622	2.86306	7.87061	9.57415	27.5997	9.5859	47.3047	15.5642	5.56337	22.3746	9.50734	9.04831	11.1489	401.609	9.33001	5.90905	16.8072	15.5646	8.48577	14.2767	135.897	13.4421	2.54295	7.61265	5.54037	3.05152	8.99048
L13	7.74288	4.56342	5.6568	6.9514	20.0311	7.25495	9.80795	17.6851	17.896	17.7972	6.87475	2.02626	8.69116	0.207939	9.79433	7.45265	10.0011	5.20307	1.24411	3.57763	13.2377	6.89929	17.8257	2.09855	8.48454	9.51533	20.9493	5.52093	34.7706	13.0777	10.6487	23.6898	5.00648	7.94525	13.7784	252.564	7.44838	3.47551	18.9659	9.49067	7.71679	16.0124	129.279	12.3852	5.9481	7.23005	4.57631	5.39983	10.3794
L14	7.34168	4.63524	3.63174	8.99643	26.8268	14.6279	9.34474	21.3165	12.522	18.9627	13.2952	2.6244	9.82963	0.0748322	9.54878	5.63279	10.5347	4.2408	2.23061	5.25707	4.8687	9.64779	20.4308	3.01701	8.82586	13.3091	38.2228	21.0853	20.409	11.865	3.8295	21.6208	7.98559	6.22045	17.0701	409.04	9.85886	4.96085	18.1022	9.64909	6.8537	12.2988	138.38	13.2377	5.75203	6.17457	8.07682	3.22029	5.64258
L15	10.1696	4.05515	0.889792	3.77345	9.86882	9.1206	2.97117	17.2448	9.92327	12.5998	11.4488	6.10137	9.77982	0	9.28606	3.66066	10.918	3.65147	1.75158	3.26245	9.40319	8.49338	15.0771	3.19285	7.60867	11.386	24.729	11.8027	14.7547	6.20804	3.8254	16.5246	2.86986	5.74584	11.1985	324.571	5.72424	2.7469	17.9943	0.0669896	1.09145	11.4583	130.39	11.6926	7.2442	6.74691	6.51382	3.39437	4.73382
L16	14.7433	3.39893	4.73226	6.20468	19.3452	10.5206	10.654	18.4897	11.911	32.7772	10.4214	3.00716	10.2188	0.0380154	9.42957	5.70863	14.733	5.67505	4.9855	6.62849	11.3519	9.57191	19.3458	2.71107	8.91456	10.1297	30.2124	14.2036	61.7152	12.7864	9.15311	22.1464	8.23439	9.63633	17.0902	642.382	9.89212	5.18535	18.7848	16.8104	8.25676	12.8987	131.026	15.312	8.18884	7.47725	7.36613	4.08944	6.86158
L17	6.58819	5.11884	3.65929	9.33074	20.9499	10.9543	10.6493	18.4425	17.1277	22.3766	12.4273	2.98897	9.43431	0	9.60194	5.7418	11.8716	6.74536	1.37732	6.36421	13.281	8.41168	22.2273	2.71107	8.57677	12.0362	38.4768	15.3085	48.1943	12.9552	11.0241	22.6251	6.48037	9.70708	14.9755	512.24	10.19	4.80753	17.9943	25.1394	13.1107	14.4568	131.924	14.2037	8.63618	7.68214	7.11889	4.37804	8.43816
L18	9.00819	4.95398	2.56937	7.51814	27.3455	11.3312	12.7053	19.437	15.8862	37.0449	12.5216	3.19735	10.9313	0	10.8311	9.11731	13.9888	6.44443	6.43401	5.48243	11.3586	10.5708	28.1753	3.09163	9.20523	14.5856	35.1684	12.8459	33.3467	13.2366	8.59648	27.2704	7.59234	10.4333	15.2656	427.065	11.3149	6.07946	17.9943	5.59396	9.3064	15.4533	135.658	15.8315	7.2442	7.64287	7.88645	5.88399	8.47519
L19	7.81909	5.99159	2.38594	6.75061	13.2902	10.8483	9.43217	18.6445	10.3033	19.2092	11.1216	2.73927	9.52026	0	10.1959	5.1169	13.3104	4.83848	2.3493	5.89389	10.7692	8.48544	19.9337	2.71107	8.25631	10.119	28.4894	12.2249	24.2449	10.3758	6.55752	20.8567	4.09356	6.35328	14.6694	271.896	8.94789	4.23795	17.9943	11.9756	8.13657	11.4356	134.835	13.5857	7.2442	6.91122	6.17107	4.17587	6.08128
L20	6.75102	6.42507	4.70704	6.84007	19.9259	10.5546	9.48629	17.8685	7.35063	18.2786	9.59868	4.08934	9.22308	0	9.45042	6.12126	14.1454	5.42976	4.29017	4.49391	16.3774	8.95115	15.3011	3.20478	8.21214	10.3647	30.4629	12.7691	44.1174	9.77927	8.77153	22.1657	5.46227	6.69296	13.9944	133.427	10.9089	3.52823	18.6015	10.7467	12.2978	14.5056	130.123	13.952	8.33272	6.57848	6.87557	4.56363	7.64647
L21	6.95846	4.00403	3.21565	5.86685	15.2375	17.46	9.67399	19.5019	9.58827	18.9567	7.74811	2.35199	4.78446	7.75613	14.3142	6.23997	5.83147	5.3143	2.15791	3.51502	10.2219	6.86322	24.0925	-0.921738	3.37014	14.5796	31.8842	12.4983	26.2276	9.99996	7.06139	28.2004	6.7732	4.46735	14.7781	326.658	8.94073	5.0699	31.3764	8.65713	9.0596	4.60602	195.605	10.921	4.48694	13.4025	8.63564	1.88158	8.88182
L22	5.36597	5.9691	3.32968	7.8236	16.7884	17.7055	9.92646	20.7137	13.4824	18.1703	16.6582	3.9854	4.15546	10.7491	10.2518	5.2688	22.8525	3.11882	2.53014	5.28482	10.1064	9.2057	18.1185	0.0947276	10.6192	8.80708	30.3935	11.9927	25.673	10.6256	5.24098	14.6021	7.69837	6.58892	17.0437	313.59	6.30736	10.2633	11.8029	8.25746	7.78182	10.9258	165.465	9.56211	2.63736	8.35474	3.93544	3.64606	6.65529
L23	7.48505	2.53527	3.51631	4.25333	15.9263	9.07042	8.60648	25.2862	9.94574	18.8647	8.07583	2.82859	5.15779	25.9453	7.23718	6.04872	6.37694	6.60955	2.36469	2.44067	9.54451	9.04842	20.5944	-1.21204	3.16895	22.2073	55.4362	8.41531	24.9019	10.4489	5.73891	25.4813	8.29312	2.36197	19.2379	341.245	11.5174	5.25213	25.3321	8.36319	7.15892	14.658	167.633	13.1431	0.0090829	11.956	10.3246	1.68892	8.79792
L24	7.17475	3.81948	3.18523	4.87115	20.2934	14.4544	11.5021	14.2864	11.6553	24.6026	5.38478	1.77428	5.23108	11.9694	6.74289	5.53443	-1.37886	4.19638	3.19323	0.558006	9.98413	8.16716	19.146	2.38378	2.62956	10.2274	48.6787	3.01444	28.2406	9.6156	9.79742	32.0053	3.95204	6.34451	14.5532	344.184	12.4695	2.81989	31.538	9.05771	9.20314	6.46663	100.918	18.2793	3.0312	7.12686	16.2347	5.81288	7.12235
L25	5.3941	3.35583	2.92922	7.90208	14.8044	8.55399	8.62672	26.2943	12.6639	16.152	2.4276	2.31528	4.88088	22.4317	8.93646	5.49209	16.5091	3.44825	3.78045	-0.0985827	10.1642	7.68814	19.2523	1.70834	3.8855	22.1851	30.498	11.7031	19.0233	9.47794	4.38268	19.1371	4.27896	6.22558	21.748	378.061	10.6916	2.30936	29.3503	8.20403	7.50893	15.3469	130.807	10.417	9.88339	9.90885	6.0597	2.5629	6.97151
L26	10.7882	4.42803	4.31507	7.96674	14.4009	5.96148	10.1536	19.2885	12.2712	17.3805	8.2713	6.5661	23.5996	4.57257	9.44856	6.42196	14.267	5.15225	1.17769	14.3436	10.735	11.0316	27.7438	4.99243	5.80104	11.3497	24.6712	17.7244	29.6984	11.9852	9.16833	18.3681	10.1128	15.9873	14.1189	332.73	6.74724	5.26805	11.2562	8.56996	7.53148	18.3321	123.199	10.0554	9.77898	4.05887	12.4381	4.61798	5.96669
L27	12.873	4.30154	3.33132	9.81154	19.121	11.1371	9.30936	18.5408	6.54265	18.3979	11.4831	4.23135	9.7339	0.108236	9.94929	6.28609	12.8794	6.1627	4.82847	4.30819	12.8003	8.79759	19.1036	2.68351	8.36379	11.3816	34.5477	13.0474	33.8422	14.2606	6.90404	21.2127	9.7634	8.21702	16.2543	375.859	8.59969	3.36828	18.3307	8.8229	11.2261	13.123	132.112	13.4831	7.55776	7.4727	6.66861	4.42585	6.78895
L28	9.42005	4.78764	4.31605	5.54245	21.7131	11.3478	6.47128	16.8908	12.4485	27.1603	10.9892	4.02088	9.7339	0	9.89166	5.52952	11.4504	4.39825	7.01652	6.83754	12.421	8.79759	20.6878	2.68351	8.70302	11.2079	29.6962	12.3256	60.9786	12.2734	6.29355	25.306	7.0546	6.25704	11.0399	516.533	9.74678	4.38444	17.3885	17.6824	11.3142	13.4756	132.112	13.9613	7.55776	7.33553	6.66861	4.66002	7.42448
L29	11.4275	3.29728	3.42301	5.14864	21.7978	11.2943	9.66759	19.4007	12.5561	22.0094	12.7422	4.26989	9.88911	0	10.0962	4.2293	11.2785	5.67017	3.0859	4.88903	8.65488	9.24066	20.9075	2.68351	8.57862	11.2079	33.0726	12.7526	24.4177	10.9754	8.33849	19.1197	5.39968	5.77726	11.9599	653.279	8.65486	4.86177	19.0606	21.8572	7.13568	14.0614	132.83	13.8097	7.55776	7.49781	6.83002	5.03372	6.19468
L30	4.67132	4.10888	2.18502	4.24584	9.24104	10.9675	4.14419	17.1745	5.88372	5.52373	11.1378	4.02088	9.7339	0.0325692	10.0651	3.10797	12.1557	2.52704	1.1963	3.49781	8.01513	8.79759	18.5951	2.7988	8.36379	11.2079	30.2115	13.4116	34.1371	6.75017	2.76388	16.1897	4.97056	5.33828	15.9696	113.209	6.42455	1.66265	17.672	6.37036	4.73046	13.1492	132.112	13.0119	7.72796	7.33553	6.83282	4.23728	5.18928
L31	7.4032	4.2147	2.93873	5.88325	14.8718	10.7477	12.0351	18.2431	9.53915	17.1761	11.7988	4.02088	9.7339	0.133059	9.93889	5.47148	14.7889	4.2393	3.75036	6.43003	8.75436	9.25798	20.0519	2.68351	8.73584	11.3502	32.269	14.396	46.2381	9.77544	3.89157	19.9594	4.57872	5.37382	15.7414	181.524	8.53077	3.36057	18.9329	12.8781	8.23129	13.6278	132.36	13.2108	7.55776	7.33553	6.78042	4.87458	5.67025
L32	4.85369	8.24985	3.52974	7.36685	13.5678	9.73542	10.5896	13.7196	13.2507	17.1228	10.0437	0.12031	12.2442	0.400471	0.157452	6.25289	6.28931	2.03934	2.12891	5.64907	8.91294	10.5139	18.8898	0.381596	14.198	10.1425	32.1055	5.09772	28.7211	10.0341	7.82063	25.0342	7.20879	6.44227	13.7996	276.589	9.85361	4.02616	15.4278	8.29135	8.15392	6.0703	130.416	14.6742	4.49014	4.53619	3.36622	1.05946	6.5733
L33	5.49193	7.4148	2.63985	7.69287	19.2882	24.274	9.53371	27.0896	16.7665	16.0072	13.8365	2.73205	6.43324	0.903324	10.3171	5.44118	15.1979	8.01878	1.8184	9.81487	11.7222	10.5599	17.5642	4.4403	3.37098	16.2818	32.1841	11.438	21.9167	9.00758	6.44639	13.4523	6.0754	7.66458	18.3264	259.802	6.14177	3.40917	5.95184	9.08013	6.73869	17.1484	124.197	7.59932	8.76956	2.11036	5.74166	1.93222	4.82532
L34	4.34177	5.46434	4.54345	12.5808	14.3714	12.1978	10.4197	21.0626	11.4116	16.8105	8.33298	1.42263	16.6157	0.451723	9.77145	6.39947	4.82914	3.0858	2.50072	4.4098	10.5794	8.18844	16.0035	-1.02807	10.4336	7.68682	33.5842	6.59059	33.6626	12.0096	7.65933	15.5403	8.42751	3.51183	14.5362	296.252	10.7645	6.60632	17.2086	8.99627	8.96815	8.94834	141.99	10.1324	2.4839	9.13778	1.89771	2.30216	9.7807
L35	8.9847	5.50496	4.46757	9.07589	14.9013	10.3191	10.5789	17.1288	10.9155	19.4995	6.82732	-0.229806	11.753	2.47216	11.2497	6.04751	12.6189	4.44726	2.58713	2.84647	10.6742	7.12169	23.995	6.72647	5.13089	12.8667	30.1672	5.77459	27.8033	12.6862	9.05785	26.1145	7.41194	10.3548	9.87813	459.815	11.7324	1.36466	25.2132	8.07006	10.3933	15.443	133.8	13.0234	9.34322	10.0095	14.222	6.22205	8.72979
L36	12.9339	4.18666	4.12444	5.95647	16.0874	13.046	10.6183	16.1051	17.8192	25.404	5.03106	0.665897	4.70001	7.89627	10.7046	5.58232	19.5354	5.27604	2.7919	5.55307	10.3453	7.38845	23.7614	1.70232	9.48338	12.812	32.3297	6.24116	33.2476	12.4005	8.56749	26.244	5.81364	11.078	16.3131	398.804	10.231	5.38694	22.4892	8.77984	8.75805	10.413	126.403	18.2526	4.01048	11.7089	15.4914	5.66563	8.18701
L37	8.37224	3.42764	3.49715	7.78393	11.1801	10.3183	10.7604	15.6088	13.0987	20.7365	4.94742	1.11903	9.09874	9.61348	12.1715	6.42383	2.77216	4.54724	2.63301	2.06762	10.1416	8.26671	31.1645	1.58943	5.7414	13.1429	37.582	5.28138	29.0108	13.006	8.67728	15.0318	3.72199	12.1071	15.4018	414.057	10.3162	3.36155	30.5056	8.97687	10.4298	19.363	173.152	12.876	6.13558	9.82769	11.2288	8.43234	8.74762
[truncated: 53 more columns]

## Sheet: RF
sample	PLA2G6	MPV17	TMC1	SLA-DQB1	C16orf72	ZXDC	NUDT2	ND4L	OSER1	NAMPT	SUN1	group
H01	5.80292	27.0459	2.29281	2.78354	3.84051	13.7181	2.79699	1343.11	7.02504	3.08332	28.6668	H
H02	7.07789	27.951	2.32098	3.9958	5.00867	14.0485	3.27132	1069.15	6.93426	4.7171	29.6841	H
H03	8.47029	32.5656	2.33822	0.894704	10.0263	14.8339	3.53686	1091.1	22.3955	18.0838	30.7303	H
H04	6.24847	27.9071	2.75462	1.56343	6.36282	15.9646	5.51192	665.203	8.07395	4.15165	33.1599	H
H05	6.55013	24.3217	1.67467	5.8286	5.51236	11.8376	6.04616	1360.19	9.66319	1.8546	23.3236	H
H06	8.71853	16.878	1.00174	6.02613	6.46972	11.055	5.619	723.346	12.7706	10.9135	16.3177	H
H07	4.28512	10.9484	0.835231	3.26587	7.50325	11.0125	7.20784	746.766	13.578	10.7493	14.1874	H
H08	4.08454	20.509	1.53311	5.33378	6.44379	15.6707	7.58817	715.65	12.7706	10.3393	16.0578	H
H09	4.5489	16.277	4.43446	2.44357	5.97116	16.9255	6.17559	671.429	12.2215	12.4392	36.8982	H
H10	3.23589	26.5665	0.938909	2.59041	4.50263	17.6971	9.13561	1350.97	13.7868	9.18299	27.7601	H
H11	5.20948	22.4389	0.210853	1.89533	8.31798	10.4659	4.16872	408.668	11.9242	9.66597	10.6971	H
H12	1.66771	10.0142	1.95798	2.19522	4.23479	15.2305	7.31816	904.38	12.7919	9.48974	14.134	H
H13	9.16058	65.3846	4.62999	5.44287	3.8238	12.4242	2.71376	1599.3	14.5841	14.2828	54.9214	H
H14	3.88056	14.2605	2.32474	5.91885	5.74979	10.108	8.19811	969.664	13.2481	10.2628	34.5178	H
H15	10.03	46.4735	4.97804	3.25891	9.06912	18.4421	12.7391	767.308	14.0031	12.3659	28.8441	H
H16	10.9752	67.513	2.90497	4.63475	7.99656	19.8899	6.28772	893.838	15.1815	11.5613	31.702	H
H17	5.09308	8.61437	1.71189	3.77581	6.97651	11.8546	5.68107	697.334	13.4727	11.8001	14.6807	H
H18	7.89163	7.00015	1.5688	5.04605	6.06823	12.3052	4.486	547.075	13.6224	10.7439	19.3764	H
H19	2.14532	7.37074	-0.568442	3.15699	6.66408	10.3938	3.53959	732.347	12.5534	10.2175	13.19	H
H20	5.88386	11.847	0.204986	2.06634	6.73944	8.51657	3.50543	760.41	12.5148	10.5579	12.0275	H
H21	6.41408	27.5257	2.53023	1.46589	6.2634	13.0934	3.19629	1052.14	7.8149	1.67326	27.0526	H
H22	6.29196	26.9187	2.38495	3.87461	8.16438	14.6347	1.9195	1392.64	11.2562	10.6356	28.6843	H
H23	6.93954	27.4117	2.20278	7.03793	6.20462	13.7591	5.06795	1048.16	5.77343	-1.7911	29.2004	H
H24	7.13743	19.4333	1.576	5.56926	6.17251	13.1256	4.7453	749.413	11.0524	3.02137	29.3057	H
H25	5.84338	44.7474	2.40483	1.06602	6.32518	15.3785	7.51728	538.815	13.6153	7.31953	28.8984	H
H26	3.6892	23.1863	2.28178	2.03044	4.91819	12.0678	7.70514	1005.75	5.47437	2.68344	28.1608	H
H27	4.43977	14.8101	1.84224	3.34419	7.10158	18.9358	7.10598	722.863	13.0776	11.1726	35.4607	H
H28	3.48891	9.77264	1.47186	9.34061	7.23469	9.58172	9.82024	735.564	13.0776	12.4589	20.949	H
H29	4.19384	14.528	0.179007	2.61203	7.04407	9.13943	4.07684	981.465	13.6732	10.6529	4.81476	H
H30	6.60092	15.6632	0.38096	5.12141	7.64022	9.22309	5.62749	777.298	13.36	14.6903	15.8411	H
H31	4.76405	26.2879	2.34342	4.79769	7.29091	21.457	10.0817	739.623	13.0776	9.73643	19.8617	H
H32	5.13116	27.1186	3.28688	6.55776	4.65372	18.0371	7.89816	637.19	10.5671	4.85983	25.1309	H
H33	4.57955	26.4333	1.95549	11.4295	1.98942	15.3743	7.849	464.701	8.75732	-2.64198	23.6319	H
H34	5.96673	27.4236	2.40438	3.98021	7.49288	13.7232	4.01427	1164.05	8.56895	6.47316	31.3118	H
H35	6.03341	30.9352	1.68041	-0.10657	8.33672	14.2649	6.91701	624.567	11.8502	17.4987	21.2297	H
H36	8.72449	31.9627	2.09122	0.980866	11.3118	15.0865	3.84618	640.106	20.0901	19.4875	26.072	H
H37	5.09159	29.5009	3.51391	2.00503	7.9681	16.2135	6.97072	650.709	12.3399	12.2933	29.402	H
L01	5.31532	26.4145	2.30648	3.79637	5.01401	15.2306	9.82099	265.32	12.7567	9.81622	22.6629	L
L02	7.25736	28.9456	2.74979	4.4986	8.61646	16.8317	6.14481	323.489	14.1146	12.1011	26.3918	L
L03	5.81908	30.2932	2.33942	2.85301	12.171	15.0258	5.24882	697.242	16.4904	16.3254	25.1233	L
L04	7.18695	29.8629	2.56038	2.02246	12.6303	15.2123	3.7861	528.049	17.7664	18.1163	29.6292	L
L05	5.60522	25.0115	1.9741	2.20092	6.14807	15.1223	4.24508	588.044	18.9279	21.0481	18.4942	L
L06	9.08174	67.1438	3.19947	1.98826	8.11436	18.9331	6.7079	975.932	13.6714	11.7703	46.0296	L
L07	12.8498	49.948	7.41943	1.50575	8.70886	28.0029	1.50356	602.019	12.7706	10.9031	54.3038	L
L08	3.30312	19.4834	3.03466	1.47375	6.53055	14.3934	2.74388	757.319	13.3714	11.0307	24.6517	L
L09	8.33528	41.7461	3.39806	4.70963	6.21616	14.2164	4.51285	623.769	13.3637	11.14	41.9079	L
L10	11.2984	13.0259	6.92801	3.20032	10.1055	17.6604	6.32827	341.593	13.4536	10.331	31.207	L
L11	13.008	101.639	-0.861593	3.04583	11.8595	5.8993	-0.299322	227.959	12.7446	12.4735	-1.2185	L
L12	7.96258	28.3003	3.74038	3.76486	8.73321	21.5472	5.90905	956.542	12.3028	10.3362	47.3047	L
L13	7.74288	14.5671	1.24411	1.74147	8.78624	20.0311	3.47551	597.563	13.6377	10.4771	34.7706	L
L14	7.34168	18.6625	2.23061	1.92971	9.48771	26.8268	4.96085	463.735	13.9637	10.7736	20.409	L
L15	10.1696	-0.985928	1.75158	1.79143	6.60124	9.86882	2.7469	670.11	11.9428	9.67153	14.7547	L
L16	14.7433	61.4956	4.9855	1.4608	7.18363	19.3452	5.18535	760.481	13.6526	12.2576	61.7152	L
L17	6.58819	54.448	1.37732	4.87253	7.66998	20.9499	4.80753	831.943	12.4928	10.4899	48.1943	L
L18	9.00819	37.4185	6.43401	3.10995	9.94331	27.3455	6.07946	687.307	13.1728	11.8311	33.3467	L
L19	7.81909	71.3312	2.3493	3.73552	6.04989	13.2902	4.23795	823.308	12.7796	10.0574	24.2449	L
L20	6.75102	48.8037	4.29017	2.47747	6.91936	19.9259	3.52823	908.652	13.1242	10.8558	44.1174	L
L21	6.95846	28.9834	2.15791	1.45386	7.84158	15.2375	5.0699	356.688	19.7805	15.712	26.2276	L
L22	5.36597	26.7528	2.53014	4.00006	3.87906	16.7884	10.2633	426.041	11.8329	11.8526	25.673	L
L23	7.48505	33.4616	2.36469	1.05613	11.0171	15.9263	5.25213	339.543	23.3806	26.2164	24.9019	L
L24	7.17475	26.8545	3.19323	0.231222	15.7955	20.2934	2.81989	521.615	24.2705	25.6201	28.2406	L
L25	5.3941	30.6478	3.78045	1.17928	6.34029	14.8044	2.30936	1518.18	15.5301	28.5984	19.0233	L
L26	10.7882	29.126	1.17769	8.5337	5.02813	14.4009	5.26805	227.386	10.8981	-0.235102	29.6984	L
L27	12.873	45.119	4.82847	1.45187	7.28326	19.121	3.36828	753.851	13.0776	9.58331	33.8422	L
L28	9.42005	46.3915	7.01652	1.67628	7.36589	21.7131	4.38444	674.921	13.0776	9.63948	60.9786	L
L29	11.4275	104.312	3.0859	1.25869	7.4777	21.7978	4.86177	667.308	13.0776	10.7679	24.4177	L
L30	4.67132	28.4014	1.1963	1.21006	7.21673	9.24104	1.66265	677.792	13.0776	10.2093	34.1371	L
L31	7.4032	32.6979	3.75036	1.99464	7.31449	14.8718	3.36057	813.245	13.0776	10.6801	46.2381	L
L32	4.85369	26.7225	2.12891	0.462179	2.63869	13.5678	4.02616	1025.9	4.77729	2.55655	28.7211	L
L33	5.49193	26.2595	1.8184	6.29064	3.43554	19.2882	3.40917	490.219	9.16121	-1.03718	21.9167	L
L34	4.34177	27.4329	2.50072	1.8037	6.0326	14.3714	6.60632	1375.55	8.11438	6.49174	33.6626	L
L35	8.9847	34.5502	2.58713	1.86927	11.3628	14.9013	1.36466	598.804	22.819	24.3292	27.8033	L
L36	12.9339	37.4835	2.7919	1.44491	11.0915	16.0874	5.38694	541.051	20.6696	18.6333	33.2476	L
L37	8.37224	28.5891	2.63301	2.97289	12.1253	11.1801	3.36155	609.989	24.4806	19.8595	29.0108	L
